# Supplementary material for: Italian Systemic Lupus Erythematosus (SLE) Patients: Overview of Their Quality of Life and Unmet Needs
Source: J Clin Med. 2025 Nov 30;14(23):8498. doi: 10.3390/jcm14238498 (PMC12693608; doi:10.3390/jcm14238498)
Supplement: Supplementary file 1 [file jcm-14-08498-s001.zip]

Archive with 1 entries (1 files):
- jcm-4008609-supplementary.pdf
